# Supplementary material for: Evaluation of auditory perception development in neonates by quantitative electroencephalography and auditory event-related potentials
Source: PLoS One. 2017 Sep 14;12(9):e0183728. doi: 10.1371/journal.pone.0183728 (PMC5598942; doi:10.1371/journal.pone.0183728)
Supplement: S1 Data — (XLS) [file pone.0183728.s001.xls]

## Sheet: Sheet1
Group 1
age of check(d)	Apgar score(1min)	Apgar score(5min)	born weight(Kg)	Weight at check(Kg)	gestational age(w)	NBNA score
2	8	8	3.52	3.62	39.5	38
3	9	9	3.21	3.41	39	39
5	10	10	3.69	3.79	40	40
6	10	10	3.33	3.53	41	38
4	8	8	3.65	3.28	40.2	38
5	9	9	3.4	3.7	40.5	39
7	10	10	3.3	3.5	41	40
8	9	9	2.98	3.25	39	40
9	9	9	3.12	3.7	39.5	40
10	10	10	3.45	3.45	39.6	38
8	10	10	3.69	3.69	39.2	39
5	8	10	2.96	3.2	40.2	38
8	9	9	4	4.1	41	39
3	8	9	3.59	3.59	40	40
4	9	9	3.87	3.87	40	38
5	10	10	3.25	3.25	40.6	39
Group 2
age of check(d)	Apgar score(1min)	Apgar score(5min)	born weight(Kg)	Weight at check(Kg)	gestational age(w)	NBNA score
11	8	8	3.65	3.95	39	40
12	9	9	3.25	3.55	40	39
15	10	10	3.3	3.8	41	40
15	10	10	3.89	3.89	40.5	38
14	8	8	4	4.2	40.2	38
11	10	10	3.91	3.99	40.6	39
15	10	10	3.12	3.32	39.5	38
18	9	9	3.25	3.55	39.2	39
17	9	10	3.58	3.78	40.1	40
15	10	10	3.18	3.58	40.5	38
17	8	8	3.54	3.74	39	39
14	8	8	3.6	3.8	39.2	38
17	9	9	3.45	3.65	41	39
17	8	10	3.25	3.45	40.9	40
14	9	9	3.87	4.17	40.3	38
18	10	10	3.65	3.85	40.2	39
14	8	10	3.45	3.65	40.5	39
18	9	9	3.69	4	39	40
17	8	8	3.58	3.88	39.8	38
20	10	10	3.75	3.75	40.5	39
Group 3
age of check(d)	Apgar score(1min)	Apgar score(5min)	born weight(Kg)	Weight at check(Kg)	gestational age(w)	NBNA score
21	8	8	3.65	4	40	38
22	9	9	3.25	3.95	41	39
21	10	10	3.41	3.51	40.5	39
23	9	9	3.78	3.78	39.8	38
24	8	8	2.96	3.5	39.4	39
21	9	9	3.58	3.78	40.1	39
24	10	10	3.69	3.59	40.3	39
24	9	9	3.14	3.84	41	40
24	8	10	3.58	3.58	39.4	40
21	10	10	3.25	3.75	39.9	38
22	9	9	3.25	3.85	41	39
24	8	10	3.69	3.69	40.5	38
21	9	9	3.57	3.87	41	39
27	8	10	3.45	3.95	40	40
24	9	9	4	4	39.5	38
28	10	10	3.25	3.65	39.8	39
24	8	10	3.33	3.53	40	40
